# Supplementary material for: Application of an ultrasonic bone knife combined with a dental electric motor in the extraction of mandibular middle and low impacted teeth
Source: BMC Oral Health. 2024 Jan 4;24:18. doi: 10.1186/s12903-023-03788-0 (PMC10768189; doi:10.1186/s12903-023-03788-0)
Supplement: Supplementary file 4 — Additional file 4. [file 12903_2023_3788_MOESM4_ESM.xlsx]

## Sheet: experimental group A
gender	age	Duration of surgery	First postoperative day			The second day after surgery			The third postoperative day			Postoperative complications
			pain	swelling	Mouth opening is restricted	pain	swelling	Mouth opening is restricted	pain	swelling	Mouth opening is restricted
2	24	12.2	4	1	1	3	1	1	2	1	0
2	21	12.8	3	1	1	2	1	1	1	0	0
2	21	11.6	2	1	0	2	1	0	1	0	0
1	36	16.8	4	2	2	3	1	2	2	1	1
2	21	9.8	3	1	1	2	1	1	1	1	0
2	30	12.8	2	2	1	2	1	0	2	1	0
2	30	12.3	4	2	1	3	1	1	2	1	0
2	25	22.6	3	2	3	2	2	3	1	1	3	Limited opening, wound infection
1	23	12.8	2	1	1	2	1	0	1	0	0
2	32	13.7	5	3	2	4	3	2	3	2	1	Facial bruising
2	27	15.6	4	1	1	3	1	1	2	1	1	Lips are numb
2	25	13.9	4	2	1	3	1	1	2	1	0	Facial bruising
2	22	10.6	3	0	0	2	0	0	1	0	0
2	22	9.5	4	0	0	3	0	0	2	0	0
2	29	9.8	5	3	2	4	2	2	3	1	1
2	28	14.8	3	0	0	2	0	0	1	0	0
1	44	8.4	5	1	2	5	1	2	5	1	2	Wound infection, pus discharge
2	26	9.5	3	1	1	2	0	0	1	0	0
1	41	12.8	5	2	2	4	2	2	4	2	2	Wound infection, pus discharge
2	20	16.4	3	0	0	2	0	0	1	0	0
2	25	13.5	3	0	0	1	0	0	1	0	0
2	23	12.8	3	1	3	3	1	3	2	0	2
2	38	14.8	4	1	0	2	1	0	1	0	0
1	26	13.8	3	2	1	2	1	1	2	1	1
2	31	15.6	4	1	0	1	0	0	1	0	0
1	36	14.4	3	2	1	2	1	1	2	1	1
2	30	13.9	4	0	0	3	0	0	2	0	0
1	24	11.4	4	1	1	2	1	1	1	0	1
1	24	12.6	3	1	1	2	1	0	2	1	0
1	28	12.4	4	1	1	2	0	1	2	0	1
1	24	8.9	3	0	0	1	0	0	1	0	0
2	27	13.6	5	2	2	4	2	1	4	2	1
2	36	10.8	4	1	3	2	1	2	2	1	2
2	43	15.8	4	2	2	4	2	1	3	1	1
2	42	16.1	6	3	3	5	3	3	4	3	3
2	20	13.4	4	1	1	4	1	1	2	1	0
2	21	12.1	4	1	1	3	1	0	2	0	0
2	23	12.6	3	1	1	3	1	0	2	0	0
2	23	15.8	4	1	1	4	1	1	3	1	1
2	39	12.6	4	1	1	3	1	1	2	1	0
1	29	14.7	4	1	1	3	1	1	2	0	1
1	35	12.8	5	2	1	4	2	1	3	1	0
2	31	15.4	5	1	2	5	1	1	3	1	1
1	41	14.4	3	1	1	3	1	0	2	0	0
1	24	13.6	5	2	2	4	2	2	3	1	1
1	24	12.4	6	2	2	5	2	2	4	1	1
2	23	11.8	5	2	1	4	2	0	3	1	0
2	23	10.6	5	2	1	5	2	0	3	1	0
1	24	12.8	3	0	0	3	0	0	2	0	0
2	26	12.5	2	1	0	2	1	0	2	1	0
1	29	12.6	4	0	0	4	0	0	2	0	0
1	29	11.4	5	0	1	5	0	1	3	0	0
2	23	13.8	3	0	0	3	0	0	2	0	0
2	23	15.1	4	1	1	3	1	1	2	0	1
1	24	12.9	3	1	1	3	1	1	2	1	0
2	17	11.8	4	1	1	4	1	1	2	1	0
2	18	12.6	5	1	1	5	1	0	3	1	0
1	22	11.4	3	1	1	3	1	1	2	1	0
1	33	10.4	3	0	0	3	0	0	1	0	0
1	20	14.5	5	2	1	4	2	2	3	2	2
2	19	11.2	4	1	0	3	1	1	3	1	1
2	19	12.5	3	0	0	3	0	0	3	0	0
2	25	13.4	3	0	0	3	0	0	2	0	0
2	39	14.5	4	1	1	3	1	1	2	1	1
2	33	13.2	4	1	1	3	0	1	2	0	0
1	37	12.2	5	2	2	3	2	1	2	2	1
1	18	10.4	5	1	2	3	1	2	2	0	1
1	18	13.6	4	1	2	2	1	1	2	0	0
1	17	12.1	3	0	0	2	0	0	1	0	0
2	24	11.8	3	0	0	2	0	0	1	0	0
2	24	12.5	4	1	1	2	1	1	2	1	1
2	30	10.2	5	1	2	4	1	1	3	1	0
2	30	14.6	4	1	2	3	0	2	3	0	1
2	19	13.8	5	2	1	4	2	1	3	2	1
1	18	10.8	3	1	0	3	0	0	2	0	0
1	18	14.2	4	1	1	3	1	1	2	1	0
1	22	13.6	4	0	1	3	0	1	2	0	0
2	30	10.6	3	1	0	2	1	0	2	1	0
1	17	12.6	6	2	2	6	2	1	4	1	1
2	26	11.8	5	1	1	4	1	1	3	1	1
2	26	13.1	4	1	1	3	0	1	3	0	1
2	25	10.6	6	2	3	5	2	2	4	2	2
2	21	14.8	3	1	1	2	1	1	2	1	1
2	22	16.4	4	1	1	2	1	1	2	1	1
1：man，2：woman	26.4881	12.9476	3.89286	1.10714	1.04762	3.04762	0.940476	0.845238	2.20238	0.666667	0.547619

## Sheet: experimental group B
gender	age	Duration of surgery	First postoperative day			The second day after surgery			The third postoperative day			Postoperative complications
			pain	swelling	Mouth opening is restricted	pain	swelling	Mouth opening is restricted	pain	swelling	Mouth opening is restricted
2	27	18.8	6	2	2	5	1	1	4	1	1	infection
2	27	19.7	4	1	1	4	1	1	3	1	1
2	23	16.7	3	1	1	3	1	0	3	1	0
1	32	18.5	5	2	1	4	2	1	3	2	1	Subcutaneous emphysema
1	25	14.4	3	1	1	3	1	1	2	0	1
2	33	12.6	3	1	0	3	1	0	2	1	0
2	31	14.8	3	1	0	2	1	0	2	0	0
1	29	16.8	4	1	1	3	1	1	2	1	1
2	18	15.9	3	1	1	3	1	0	2	0	0
1	29	18.8	5	2	2	5	2	2	4	2	2	Subcutaneous emphysema
2	23	15.6	4	1	1	4	1	1	3	1	1
1	34	17.8	5	2	2	4	2	2	3	1	1
2	23	20.4	7	3	3	6	3	2	4	3	1	infection
2	27	14.8	3	1	0	3	1	0	2	1	0
1	24	17.6	4	1	1	3	1	1	2	0	1
1	22	18	5	2	2	4	1	1	3	1	1
2	29	16.2	4	1	2	4	1	2	3	1	1
2	32	17.4	5	2	2	5	1	1	3	1	0
1	34	14.3	3	1	0	3	1	0	2	0	0
2	33	14.9	3	1	0	3	1	0	2	0	0
2	26	17.9	6	2	2	5	2	2	4	1	1
2	22	16.7	4	1	1	4	1	1	3	1	0
1	26	17.8	5	2	1	4	1	1	3	1	0
1	29	19.9	6	2	3	4	1	3	4	1	3
2	35	21	6	2	2	4	1	1	3	1	1
2	31	22.4	7	3	2	6	2	2	4	2	2	Dry socket
2	26	21	6	2	2	5	1	1	4	1	1	Lips are numb
2	34	20.1	7	3	3	6	2	3	5	2	3	Joint discomfort
1	32	18.5	4	1	1	3	1	1	2	1	0
1	27	19.3	5	1	1	4	1	1	3	1	1
2	28	16.7	4	1	1	3	1	1	3	1	1
2	25	17.8	4	1	1	3	1	1	3	1	1
1	26	16.9	3	1	1	2	0	0	1	0	0
2	36	15.6	3	1	1	3	1	1	2	1	0
1	22	14.4	3	1	1	3	1	1	2	0	1
2	21	12.9	2	0	0	2	0	0	1	0	0
2	24	15.5	3	1	1	3	1	1	2	1	1
1	26	14.8	3	0	1	3	0	0	1	0	0
1	24	13.4	2	0	0	2	0	0	1	0	0
2	34	18.5	5	2	2	5	2	1	3	1	1
1	32	16.8	4	1	1	3	1	1	2	1	0
2	26	16.2	4	1	2	3	1	2	2	1	2
2	27	17.3	5	2	2	5	2	1	4	2	1	Lips are numb
2	27	13.7	2	0	0	2	0	0	2	0	0
2	28	15.4	3	1	1	3	1	1	2	1	0
1	29	17.4	4	1	1	3	1	1	2	1	0
1	30	19.4	5	2	1	4	1	1	2	1	1
1	21	14.2	3	1	1	3	1	1	2	0	0
2	20	14.4	3	1	1	3	0	1	2	0	0
2	27	18.4	5	2	2	4	2	1	3	2	1	Subcutaneous emphysema
1	28	19.3	5	2	1	4	2	1	3	2	1
1	32	18.4	4	1	1	3	1	1	2	1	1
2	37	18.2	5	2	2	4	2	2	3	1	1
1：man，2：woman	27.7925	17.0604	4.18868	1.35849	1.24528	3.62264	1.13208	1	2.62264	0.90566	0.716981

## Sheet: control group
gender	age	Duration of surgery	First postoperative day			The second day after surgery			The third postoperative day
			pain	swelling	Mouth opening is restricted	pain	swelling	Mouth opening is restricted	pain	swelling	Mouth opening is restricted
1	38	22.7	5	1	2	4	1	1	3	1	1
2	37	23.4	6	3	2	5	3	2	4	3	2	The wound is discharged, infected, swollen，Lips are numb
2	21	24.9	6	2	2	5	2	2	4	1	1
1	25	25.8	4	1	1	4	1	1	3	1	1
1	20	24.4	4	1	1	4	1	1	2	1	1
2	21	25.6	5	1	2	4	1	1	3	1	1
2	26	22.2	6	2	3	6	2	2	4	1	1	The wound is discharged, infected, swollen，Lips are numb，Joint discomfort
2	18	23.8	4	1	1	4	1	1	3	1	1
2	21	22.6	4	1	1	3	1	1	2	1	0
1	21	24.8	6	2	2	6	2	2	5	2	2	The wound is discharged, infected, swollen
1	27	19.5	4	1	1	4	1	1	3	0	0
1	41	19.6	4	1	1	3	1	1	2	1	2
2	38	19.6	5	2	1	4	2	1	3	1	1
2	26	22.9	5	2	1	4	2	1	3	1	1
2	23	24.8	5	2	1	3	1	1	2	1	1
1	18	21.8	6	3	2	6	3	2	5	3	1
2	18	20.1	4	1	1	3	3	1	3	3	1
2	39	25.3	4	1	1	3	1	0	2	1	0
1	35	21.9	5	2	1	5	2	1	4	1	1
1	36	24.2	6	2	2	6	2	2	5	1	1	Dry socket
2	36	25.9	5	1	1	4	1	1	3	1	1
2	25	24.6	6	2	1	6	2	1	4	2	1
2	37	24.2	4	2	1	4	1	1	3	1	1
2	34	23.4	4	1	1	3	1	0	3	0	0
1	34	24.8	5	1	1	4	1	1	3	1	1
1	30	23.6	4	1	1	3	1	1	2	1	0
2	33	24.7	4	1	1	3	1	1	2	1	0
2	33	25.4	5	2	1	4	1	1	3	1	1
2	36	19.6	5	2	2	4	1	2	4	1	2	Lips are numb
1	36	26.7	5	2	2	4	2	2	3	1	1
1	25	22.2	4	1	1	4	1	1	3	1	1
1	20	24.6	4	1	1	3	1	1	2	0	0
1	35	26.7	6	2	1	6	1	1	4	1	1
2	29	25.9	6	2	2	5	2	2	4	2	2	Joint discomfort
2	29	27.9	7	3	3	5	3	2	4	3	1
2	21	23.8	4	1	1	2	0	1	2	0	0
2	21	24.7	5	2	2	4	2	1	4	1	1
2	26		5	2	2	4	2	2	3	1	1
2	26	21.8	3	1	0	2	1	0	2	0	0
1	30	22.2	3	1	1	2	0	0	2	0	0
1	21	22.6	5	1	2	5	1	2	4	1	2	Lips are numb
2	21	25.6	6	2	2	6	2	2	4	2	1
2	22	22.4	6	2	2	6	2	2	5	2	1
2	22	25.2	7	3	3	7	2	2	5	2	2	The wound is discharged, infected, swollen
1	24	25.6	4	1	1	4	1	1	3	1	1
2	25	21.1	4	1	1	3	0	0	2	0	0
1	31	26.3	5	2	1	4	1	1	3	1	1
2	21	19.8	4	1	1	3	1	0	2	0	0
1	21	23.4	4	2	1	3	1	1	3	1	1
2	24	18.9	4	1	1	2	1	1	2	0	1
2	27	23.8	4	1	1	3	1	1	2	1	1
2	27	22.6	4	1	1	4	1	1	3	1	1	Lips are numb
2	24	19.2	4	1	1	3	1	1	2	1	1
2	30	24.8	8	3	3	7	3	3	6	3	3	infection，Dry socket，Joint discomfort
2	24	19.8	4	1	1	4	1	1	3	1	1
1	24	25.6	6	1	2	5	1	2	4	1	1
1	21	24.8	7	3	2	6	2	2	4	2	2	The wound is discharged, infected, swollen，Lips are numb
2	26	23.4	6	2	2	5	2	1	4	2	1
2	28	23.8	5	2	1	4	1	1	3	1	1
2	23	19.8	4	1	1	3	1	0	2	1	0
2	23	21.8	5	2	1	4	1	1	3	1	1
2	21	23.8	6	2	2	4	1	2	3	1	1
2	21	24.9	6	2	2	4	2	2	3	2	2	infection，Dry socket
1：man，2：woman	26.9206	23.4129	4.92063	1.60317	1.42857	4.14286	1.39683	1.22222	3.1746	1.15873	0.968254
